# Supplementary material for: Single-Cell Transcriptomics of Immune Cells Reveal Diversity and Exhaustion Signatures in Non-Small-Cell Lung Cancer
Source: Front Immunol. 2022 Jul 6;13:854724. doi: 10.3389/fimmu.2022.854724 (PMC9299430; doi:10.3389/fimmu.2022.854724)
Supplement: Supplementary file 2 [file Table_1.xlsx]

## Sheet: sheet 1
Supplementary Table1. Clinical characteristics of the 13 NSCLC patients included in this study
Patient ID	Sample Barcode	Sample type	Cell type	Sex	Age at diagnosis, yr	Smoking status*	Family history of malignant tumor?	Histology subtype	Maximum tumor diameter, cm	TNM Stage
P2	T_scRNA1	tumor	CD45	male	55	20×30	no	LUSC	3.9	IIIA
P6	N_scRNA1	normal	CD45	female	54	no	father, esophageal cancer	LUAD	/	/
P6	T_scRNA3	tumor	CD45	female	54	no	father, esophageal cancer	LUAD	2.2	IB
P7	N_scRNA3	normal	CD45	female	59	no	father, esophageal cancer	LUAD	/	/
P7	T_scRNA7	tumor	CD45	female	59	no	father, esophageal cancer	LUAD	4.8	IVB
P8	N_scRNA2	normal	CD45	male	53	30×20	no	LUAD	/	/
P8	T_scRNA5	tumor	CD45	male	53	30×20	no	LUAD	2	IIIA
P9	PB_scRNA5	PBMC	CD45	female	72	no	no	LUAD	1.5	IVA
P10	T_scRNA4	tumor	CD45	female	54	no	no	LUAD	0.7	IA
P11	T_scRNA2	tumor	CD45	male	50	no	no	LUAD	2.5	IB
P12	T_scRNA6	tumor	CD45	male	52	30×30	no	LUAD	2.8	IVA
P14	PB_scRNA6	PBMC	CD45	male	74	20×5	no	LUAD	4.3	IIIA
P15	PB_scRNA2	PBMC	CD45	female	56	no	father, rectal cancer	LUAD	3	IVA
P16	PB_scRNA3	PBMC	CD45	male	49	20×20	no	LUSC	3.6	IIB
P17	PB_scRNA1	PBMC	CD45	female	48	no	no	LUAD	4.1	IVA
P18	PB_scRNA4	PBMC	CD45	male	68	20×20	no	LUAD	3	IIIB
LUAD, lung adenocarcinoma; LUSC,lung squamous carcinoma; N, adjacent normal tissue; PB, peripheral blood; PBMC, Peripheral blood mononuclear cell; T, tumor tissue
* [year×number/day]
