# Supplementary material for: Single-Cell Transcriptomics of Immune Cells Reveal Diversity and Exhaustion Signatures in Non-Small-Cell Lung Cancer
Source: Front Immunol. 2022 Jul 6;13:854724. doi: 10.3389/fimmu.2022.854724 (PMC9299430; doi:10.3389/fimmu.2022.854724)
Supplement: Supplementary file 3 [file Table_2.xlsx]

## Sheet: Sheet3
Supplementary Table2. scRNA-seq information of 16 samples
Patient ID	Sample Barcode	Sample type	Total number of sequenced reads per sample	Total number of uniquely mapped reads per sample (hg19)	Total number of called cells	Median number (and range) of uniquely mapped reads per called cellb	Median rRNA rate (and range) per called cellb	Median number (and range) of detected genes per called cells
P2	T_scRNA1	tumor	354641677	335845668	5313	2,306(483~40,265)	13.93%(5.32%~29.34%)	884(201~5,054)
P6	N_scRNA1	normal	190388300	182391991	5135	2,109(500~20,019)	13.21%(6.56%~33.96%)	870(220~4,138)
P6	T_scRNA3	tumor	175368585	167827736	3506	2,226(500~29,615)	14.01%(1.85%~31.11%)	900(205~4,585)
P7	N_scRNA3	normal	460315320	438680500	1709	5,853(500~45,214)	8.65%(3.37%~24.83%)	1,861(225~5,977)
P7	T_scRNA7	tumor	282293187	267049355	383	2,578(464~24,562)	11.40%(3.76%~27.49%)	986(207~3,291)
P8	N_scRNA2	normal	168827467	162580851	324	4,381(527~20,463)	10.62%(6.12%~26.34%)	1,456(227~4,112)
P8	T_scRNA5	tumor	176082949	167630967	542	4,962(470~40,332)	10.18%(4.90%~22.96%)	1,622(274~5,546)
P9	PB_scRNA5	PBMC	190467157	182277069	2976	4,993(500~25,483)	14.19%(7.08%~21.93%)	1,481(319~4,971)
P10	T_scRNA4	tumor	111921685	107444818	1342	2,474(483~20,478)	13.10%(2.05%~25.47%)	1,032(201~4,014)
P11	T_scRNA2	tumor	178649036	170967127	1461	9,471(512~46,191)	8.79%(2.31%~28.04%)	2,349(223~5,664)
P12	T_scRNA6	tumor	259002116	245275004	5498	2,629(500~51,484)	14.06%(4.28%~24.80%)	975(204~5,975)
P14	PB_scRNA6	PBMC	172033814	165668563	5715	4,457(530~37,946)	16.13%(4.61%~29.40%)	1,213(278~5,138)
P15	PB_scRNA2	PBMC	193301375	186342526	6721	4,804(504~38,672)	13.36%(3.19%~21.46%)	1,485(217~5,342)
P16	PB_scRNA3	PBMC	175478721	168635051	3916	4,664(530~43,839)	12.96%(3.27%~23.89%)	1,372(365~5,343)
P17	PB_scRNA1	PBMC	165488910	160193265	4679	4,938(500~44,700)	11.50%(3.18%~21.18%)	1,598(260~5,714)
P18	PB_scRNA4	PBMC	181073948	174012064	6281	3,988(503~43,777)	11.35%(3.91%~23.20%)	1,460(281~5,708)
