# Supplementary material for: Single-Cell Transcriptomics of Immune Cells Reveal Diversity and Exhaustion Signatures in Non-Small-Cell Lung Cancer
Source: Front Immunol. 2022 Jul 6;13:854724. doi: 10.3389/fimmu.2022.854724 (PMC9299430; doi:10.3389/fimmu.2022.854724)
Supplement: Supplementary file 4 [file Table_3.xlsx]

## Sheet: MarkerList
Cell Type	Cluster	Annotated Name	Marker Genes
T/NK cell	0	CD8+ Cytotoxic T cell	GNLY, FGFBP2, FCGR3A, GZMH, NKG7, TYROBP, GZMB, CST7
T/NK cell	1	CD4+ Naïve T cell	LTB
T/NK cell	2	CD4+ Naïve T cell	NA
T/NK cell	3	CD8+ Cytotoxic T cell	GZMH
T/NK cell	4	CD8+ Cytotoxic T cell	GZMK, CD8A, RGS1
T/NK cell	5	CD4+ Regulatory T cell	DUSP4, TNFRSF4, LMNA
T/NK cell	6	CD8+ Naïve T cell	NA
T/NK cell	7	CD8+ Cytotoxic T cell	GZMK
T/NK cell	8	CD8+ Exhausted T cell	CST3, LYZ, HLA-DRA, CD74
T/NK cell	9	CD9+ Exhausted T cell	MALAT1, RP11-347P5.1, CD74, HLA-DRA, HLA-DQB1, SAT1, N4BP2L2, HNRNPH1, MIR24-2, VMP1
T/NK cell	10	CD8+ Naïve T cell	CD8B
T/NK cell	11	NK cell	PTGDS, FCER1G, SPON2, CCL3, CLIC3, PRF1, GNLY, GZMB, TYROBP, KLRF1, CCL4, IGFBP7, MYOM2, NKG7, FCGR3A, FGFBP2, CTSW, KLRB1, KLRD1, PLAC8, CD7
B cell	0	B cell	NA
B cell	1	B cell	NA
B cell	2	GC B cell	NA
B cell	3	Regulatory B cell	ANXA1, ID2, RP11-1143G9.4, GSN, IFITM3, PLAUR, AIF1, TYROBP, FCER1G, S100A11, MS4A6A, CST3, IL32, C15orf48, C1QB, LST1, C1QA, APOC1, LYZ, SRGN, TXN, IL8, APOE, CCL3, NKG7
B cell	4	Plasma cell	DERL3, FKBP11, SDC1, MZB1, PRDX4, XBP1, TRIB1, JSRP1, SDF2L1, ANKRD28, TNFRSF17, NUCB2, ITM2C, TXNDC11, FKBP2, CD38, PRDM1, VIMP, RRBP1, PDIA4, MANF, CRELD2, CD59, SPCS3, LMAN1, SEC11C, HM13, HSP90B1, IGJ, SSR4, SSR3, RP11-16E12.2, ERLEC1, RP11-731F5.2, C19orf10, TXNDC15, LINC00152, TMED9
B cell	5	B cell	NA
B cell	6	B cell	NA
B cell	7	Plasma cell	TNFRSF17, CD38, SDF2L1, FKBP11, ITM2C, PDIA4, LMAN1, DNAJB11, MANF, MZB1, KDELR2, C19orf10, SEC11C, SRM, SSR3, SPCS3, OSTC, XBP1, P4HB, TXN, HSP90B1, PDIA6, PPIB, SEC61B, ANXA2, SEC61G, IGJ, HSPA5, UBE2J1, SUB1, CALR
Myeloid	0	Monocyte	S100A8, S100A12, S100A9, VCAN, IL8
Myeloid	1	Monocyte	NA
Myeloid	2	Macrophage	GPNMB, APOE, C1QC, APOC1, C1QB, RNASE1, C1QA, SPP1
Myeloid	3	Macrophage	CDKN1C, LYPD2, FCGR3A, LST1, RHOC, RP11-290F20.3, IFITM2, NAP1L1, MTSS1, MS4A7, TCF7L2
Myeloid	4	Macrophage	C1QC, C1QB, RGS1, APOE, C1QA, APOC1, CD69, IFI27, CCL5
Myeloid	5	DC2	FCER1A, CD1C, CD1E, CLEC10A, HLA-DPB1, HLA-DPA1, HLA-DQA1, HLA-DQB1, HLA-DRA, GSN, S100B, GPR183, HLA-DQA2
Myeloid	6	Macrophage	NA
Myeloid	7	Alveolar Macrophage	NA
Myeloid	8	Monocyte	NA
Myeloid	9	Macrophage	NA
Myeloid	10	DC3	ITM2C, LILRA4, CLIC3, TSPAN13, MZB1, PTPRS, DERL3, SPIB, SCT, TPM2, LRRC26, SMPD3, PTCRA, CLEC4C, FAM129C, CXCR3, MAP1A, LAMP5, TCL1A, PTGDS, IRF4, IGJ, GZMB, C12orf75, RUNX2, BCL11A, IL3RA
Myeloid	11	Macrophage	CDKN1C, FGFBP2, GZMH, FCGR3A, CCL5, NKG7, GNLY

## Sheet: Myeloid
p_val	avg_logFC	pct.1	pct.2	p_val_adj	cluster	gene
0	1.64331	0.993	0.631	0	0	S100A8
0	1.42544	0.842	0.306	0	0	S100A12
0	1.25693	0.99	0.779	0	0	S100A9
0	1.11266	0.941	0.452	0	0	VCAN
9.87218e-149	1.06709	0.834	0.576	1.90178e-144	0	IL8
7.25103e-209	1.04404	0.629	0.194	1.39684e-204	2	GPNMB
3.38197e-203	1.40819	0.692	0.264	6.51503e-199	2	APOE
1.33381e-190	1.14233	0.657	0.235	2.56946e-186	2	C1QC
1.23428e-187	1.32774	0.677	0.263	2.37771e-183	2	APOC1
1.90692e-172	1.11745	0.654	0.254	3.6735e-168	2	C1QB
2.81814e-154	1.05942	0.469	0.133	5.42886e-150	2	RNASE1
1.74362e-147	1.04799	0.676	0.313	3.3589e-143	2	C1QA
5.0317e-121	1.20091	0.557	0.222	9.69307e-117	2	SPP1
0	2.00442	0.864	0.056	0	3	CDKN1C
0	1.89519	0.45	0.009	0	3	LYPD2
0	1.89486	0.998	0.474	0	3	FCGR3A
0	1.41173	0.999	0.923	0	3	LST1
0	1.20057	0.901	0.353	0	3	RHOC
0	1.19868	0.962	0.454	0	3	RP11-290F20.3
0	1.18395	0.995	0.74	0	3	IFITM2
0	1.15926	0.98	0.782	0	3	NAP1L1
0	1.09556	0.832	0.168	0	3	MTSS1
0	1.08611	0.977	0.684	0	3	MS4A7
0	1.0786	0.831	0.14	0	3	TCF7L2
1.35491e-194	1.32344	0.674	0.241	2.6101e-190	4	C1QC
1.50585e-177	1.26712	0.674	0.259	2.90086e-173	4	C1QB
1.86993e-149	1.06697	0.784	0.405	3.60222e-145	4	RGS1
1.24902e-147	1.36743	0.666	0.275	2.40612e-143	4	APOE
1.35258e-143	1.1041	0.69	0.319	2.60561e-139	4	C1QA
2.69962e-129	1.19675	0.646	0.275	5.20055e-125	4	APOC1
2.25769e-93	1.27322	0.634	0.331	4.34921e-89	4	CD69
1.77406e-90	1.08932	0.317	0.09	3.41755e-86	4	IFI27
4.43837e-22	1.13035	0.328	0.201	8.55007e-18	4	CCL5
0	2.08709	0.761	0.031	0	5	FCER1A
0	1.75043	0.769	0.056	0	5	CD1C
0	1.60467	0.564	0.035	0	5	CD1E
0	1.45976	0.823	0.209	0	5	CLEC10A
3.60117e-271	1.41776	1	0.875	6.93729e-267	5	HLA-DPB1
3.56888e-261	1.2808	0.998	0.892	6.87509e-257	5	HLA-DPA1
1.12021e-245	1.35485	0.995	0.602	2.15797e-241	5	HLA-DQA1
1.07183e-240	1.4218	0.998	0.754	2.06477e-236	5	HLA-DQB1
3.24196e-224	1.09011	1	0.977	6.24532e-220	5	HLA-DRA
3.81411e-160	1.06428	0.934	0.447	7.34749e-156	5	GSN
1.50194e-145	1.44363	0.37	0.068	2.89335e-141	5	S100B
2.12878e-118	1.00834	0.911	0.486	4.10088e-114	5	GPR183
1.61702e-55	1.0706	0.592	0.365	3.11504e-51	5	HLA-DQA2
0	2.51941	0.956	0.048	0	10	ITM2C
0	2.14977	0.886	0.006	0	10	LILRA4
0	1.98301	0.825	0.041	0	10	CLIC3
0	1.7742	0.86	0.011	0	10	TSPAN13
0	1.72179	0.807	0.013	0	10	MZB1
0	1.57229	0.719	0.001	0	10	PTPRS
0	1.53663	0.746	0.01	0	10	DERL3
0	1.52297	0.798	0.027	0	10	SPIB
0	1.48673	0.649	0	0	10	SCT
0	1.4478	0.667	0.008	0	10	TPM2
0	1.39329	0.667	0.001	0	10	LRRC26
0	1.27711	0.667	0.008	0	10	SMPD3
0	1.26269	0.658	0.014	0	10	PTCRA
0	1.14898	0.693	0.002	0	10	CLEC4C
0	1.10376	0.579	0.005	0	10	FAM129C
0	1.09367	0.596	0.016	0	10	CXCR3
0	1.05833	0.596	0.002	0	10	MAP1A
1.76944e-307	1.00009	0.561	0.017	3.40864e-303	10	LAMP5
6.86166e-291	1.7852	0.316	0.004	1.32183e-286	10	TCL1A
1.34354e-238	3.30866	0.57	0.025	2.5882e-234	10	PTGDS
9.46874e-235	1.49014	0.746	0.049	1.82406e-230	10	IRF4
8.70391e-230	3.15894	0.956	0.093	1.67672e-225	10	IGJ
2.8496e-201	3.54224	0.868	0.087	5.48948e-197	10	GZMB
2.32179e-198	2.10208	0.895	0.095	4.47269e-194	10	C12orf75
8.63193e-179	1.03444	0.719	0.06	1.66286e-174	10	RUNX2
8.60232e-164	1.45262	0.816	0.092	1.65715e-159	10	BCL11A
1.88899e-161	1.54045	0.868	0.109	3.63895e-157	10	IL3RA
1.83424e-160	1.27307	0.728	0.071	3.53347e-156	10	SEL1L3
6.11073e-142	1.64875	0.877	0.133	1.17717e-137	10	UGCG
1.19487e-127	2.04593	0.982	0.212	2.30181e-123	10	PLD4
1.13758e-124	1.87691	0.939	0.192	2.19143e-120	10	TCF4
4.78679e-113	1.68453	0.851	0.157	9.22128e-109	10	SERPINF1
7.0591e-99	1.86576	0.912	0.243	1.35987e-94	10	CCDC50
1.95576e-92	1.56697	0.956	0.292	3.76758e-88	10	APP
6.10444e-92	1.27334	0.763	0.134	1.17596e-87	10	PTPRCAP
1.05724e-89	1.48144	0.868	0.223	2.03667e-85	10	CYB561A3
9.50779e-87	2.11146	0.921	0.301	1.83158e-82	10	PPP1R14B
1.5865e-86	2.12559	0.965	0.349	3.05623e-82	10	IRF7
1.17419e-85	1.14806	0.746	0.149	2.26197e-81	10	OFD1
1.40444e-83	1.13469	0.789	0.165	2.70551e-79	10	GAS6
8.64639e-79	1.83402	0.974	0.389	1.66564e-74	10	PLAC8
3.99156e-78	2.0472	0.956	0.402	7.68934e-74	10	IRF8
2.0726e-72	1.43374	0.763	0.177	3.99265e-68	10	DUSP5
2.52793e-71	1.32934	0.842	0.231	4.86981e-67	10	SLC20A1
5.73502e-69	1.15857	0.684	0.151	1.10479e-64	10	SLC15A4
1.55368e-64	1.14355	0.649	0.14	2.99302e-60	10	ERN1
1.91605e-63	1.68094	0.711	0.176	3.69108e-59	10	SOX4
5.589e-63	1.05664	0.746	0.184	1.07667e-58	10	STMN1
9.15269e-61	1.57364	0.965	0.778	1.76317e-56	10	SEC61B
3.72605e-60	1.14001	0.711	0.187	7.17785e-56	10	NUCB2
5.9038e-55	1.08479	0.921	0.368	1.13731e-50	10	SELL
1.8978e-54	1.29197	0.965	0.688	3.65591e-50	10	SPCS1
3.57349e-52	1.3131	0.684	0.197	6.88397e-48	10	LDLRAD4
3.18182e-51	1.00061	0.737	0.229	6.12947e-47	10	N4BP2L1
3.04051e-50	1.03493	0.693	0.203	5.85724e-46	10	MAPKAPK2
5.14623e-50	1.36381	0.368	0.053	9.9137e-46	10	TNFSF9
6.99737e-47	1.86143	0.807	0.297	1.34797e-42	10	LTB
1.20365e-46	1.0837	0.982	0.495	2.3187e-42	10	ALOX5AP
1.54411e-42	1.46073	0.658	0.205	2.97458e-38	10	HIST1H1C
4.8597e-40	1.01478	0.904	0.58	9.36173e-36	10	PLP2
1.24953e-39	1.31481	0.939	0.677	2.4071e-35	10	HERPUD1
9.53746e-37	1.38854	0.974	0.512	1.8373e-32	10	GPR183
9.35302e-34	1.005	0.825	0.413	1.80176e-29	10	ARL4C
1.5223e-33	1.26858	0.93	0.587	2.93257e-29	10	CXCR4
2.2075e-33	1.01453	0.825	0.438	4.25253e-29	10	VIMP
9.5671e-32	1.18818	0.579	0.199	1.84301e-27	10	HIST1H2BK
1.49021e-29	1.05314	0.921	0.718	2.87074e-25	10	TXN
1.90148e-28	1.10737	0.439	0.12	3.66301e-24	10	HIST1H2AC
2.71529e-26	1.03424	0.746	0.401	5.23074e-22	10	NR3C1
1.03789e-14	1.16207	0.5	0.249	1.9994e-10	10	HIST2H2AA3
4.12809e-86	1.35882	0.884	0.14	7.95235e-82	11	CDKN1C
1.94656e-78	1.18308	0.57	0.063	3.74986e-74	11	FGFBP2
4.07708e-66	1.04699	0.558	0.072	7.85409e-62	11	GZMH
2.57672e-40	1.22663	1	0.529	4.96379e-36	11	FCGR3A
2.10037e-37	1.33578	0.721	0.21	4.04616e-33	11	CCL5
4.06144e-35	1.6079	0.733	0.239	7.82396e-31	11	NKG7
4.87585e-35	1.57802	0.628	0.166	9.39284e-31	11	GNLY

## Sheet: T NK cell
p_val	avg_logFC	pct.1	pct.2	p_val_adj	cluster	gene
0	1.37141	0.984	0.378	0	0	GNLY
0	1.36104	0.955	0.286	0	0	FGFBP2
0	1.324	0.879	0.233	0	0	FCGR3A
0	1.19656	0.967	0.342	0	0	GZMH
0	1.13266	0.996	0.509	0	0	NKG7
0	1.11236	0.839	0.246	0	0	TYROBP
0	1.08113	0.975	0.342	0	0	GZMB
0	1.00981	0.97	0.481	0	0	CST7
0	1.05713	0.963	0.464	0	1	LTB
0	1.13375	0.951	0.374	0	3	GZMH
0	1.73583	0.608	0.112	0	4	GZMK
0	1.04491	0.52	0.17	0	4	CD8A
0	1.03646	0.657	0.362	0	4	RGS1
0	1.21772	0.453	0.072	0	5	DUSP4
0	1.20535	0.298	0.071	0	5	TNFRSF4
5.60835e-211	1.0288	0.404	0.18	1.08039e-206	5	LMNA
0	1.09927	0.715	0.131	0	7	GZMK
2.02218e-191	2.05009	0.261	0.072	3.89553e-187	8	CST3
7.25012e-133	1.698	0.291	0.103	1.39666e-128	8	LYZ
5.39995e-117	1.54425	0.53	0.263	1.04025e-112	8	HLA-DRA
1.94308e-57	1.18116	0.877	0.611	3.74315e-53	8	CD74
0	1.27114	1	1	0	9	MALAT1
1.20618e-105	1.41651	0.378	0.221	2.32358e-101	9	RP11-347P5.1
2.90894e-71	1.16054	0.595	0.623	5.60378e-67	9	CD74
3.94567e-62	1.26901	0.377	0.269	7.60094e-58	9	HLA-DRA
3.12196e-60	1.23133	0.254	0.14	6.01415e-56	9	HLA-DQB1
5.78321e-45	1.31543	0.516	0.574	1.11408e-40	9	SAT1
1.01178e-43	1.00194	0.529	0.642	1.94909e-39	9	N4BP2L2
2.89618e-20	1.06136	0.419	0.464	5.5792e-16	9	HNRNPH1
6.41963e-08	1.1773	0.268	0.272	0.00123668	9	MIR24-2
1.86338e-06	1.02442	0.246	0.251	0.0358961	9	VMP1
0	1.25701	0.922	0.147	0	10	CD8B
0	2.06998	0.366	0.067	0	11	PTGDS
0	1.91989	0.816	0.102	0	11	FCER1G
0	1.63707	0.817	0.227	0	11	SPON2
0	1.53317	0.439	0.149	0	11	CCL3
0	1.40217	0.684	0.168	0	11	CLIC3
0	1.38435	0.943	0.371	0	11	PRF1
0	1.3637	0.954	0.391	0	11	GNLY
0	1.33989	0.934	0.358	0	11	GZMB
0	1.31655	0.929	0.241	0	11	TYROBP
0	1.30948	0.809	0.19	0	11	KLRF1
0	1.27286	0.872	0.439	0	11	CCL4
0	1.18708	0.483	0.043	0	11	IGFBP7
0	1.17624	0.261	0.059	0	11	MYOM2
0	1.16852	0.993	0.516	0	11	NKG7
0	1.14381	0.827	0.25	0	11	FCGR3A
0	1.11026	0.843	0.313	0	11	FGFBP2
0	1.10353	0.91	0.437	0	11	CTSW
0	1.10342	0.898	0.376	0	11	KLRB1
0	1.03923	0.799	0.265	0	11	KLRD1
0	1.01052	0.765	0.376	0	11	PLAC8
0	1.00988	0.87	0.532	0	11	CD7

## Sheet: B cell
p_val	avg_logFC	pct.1	pct.2	p_val_adj	cluster	gene
9.52e-198	1.06421	0.638	0.09	1.83e-193	3	ANXA1
2.86e-185	1.66038	0.589	0.08	5.52e-181	3	ID2
5.92e-157	1.29059	0.327	0.019	1.14e-152	3	RP11-1143G9.4
1.01e-142	1.37172	0.516	0.083	1.95e-138	3	GSN
2.25e-140	1.0875	0.384	0.039	4.33e-136	3	IFITM3
1.25e-129	1.15799	0.329	0.03	2.41e-125	3	PLAUR
1.19e-128	1.39599	0.431	0.061	2.28e-124	3	AIF1
5.56e-119	1.87823	0.476	0.091	1.07e-114	3	TYROBP
4.24e-116	1.50192	0.421	0.066	8.17e-112	3	FCER1G
6.58e-115	1.48496	0.781	0.261	1.27e-110	3	S100A11
1.3e-109	1.12358	0.269	0.022	2.5e-105	3	MS4A6A
2.93e-107	2.70682	0.439	0.083	5.65e-103	3	CST3
3.86e-100	1.09618	0.536	0.13	7.44e-96	3	IL32
1.14e-92	1.27791	0.267	0.029	2.2e-88	3	C15orf48
3.59e-87	1.68698	0.262	0.03	6.91e-83	3	C1QB
5.68e-84	1.04965	0.471	0.117	1.09e-79	3	LST1
2.05e-80	1.46231	0.254	0.031	3.96e-76	3	C1QA
2.55e-78	1.6719	0.337	0.059	4.91e-74	3	APOC1
4.3e-77	1.9732	0.459	0.124	8.28e-73	3	LYZ
2.29e-67	1.15486	0.9	0.493	4.42e-63	3	SRGN
1.83e-66	1.16018	0.678	0.245	3.52e-62	3	TXN
1.16e-64	1.42898	0.269	0.046	2.23e-60	3	IL8
3.09e-52	1.89412	0.317	0.075	5.95e-48	3	APOE
8.43e-44	1.08167	0.349	0.101	1.62e-39	3	CCL3
5.33e-14	1.04247	0.272	0.137	1.03e-09	3	NKG7
0	2.70469	0.952	0.105	0	4	DERL3
0	2.59426	0.941	0.113	0	4	FKBP11
0	1.21284	0.484	0.004	0	4	SDC1
8.52e-302	3.08141	0.972	0.162	1.64e-297	4	MZB1
2.13e-277	2.04707	0.875	0.122	4.11e-273	4	PRDX4
2.54e-267	2.86624	0.976	0.206	4.89e-263	4	XBP1
1.74e-264	1.22471	0.654	0.049	3.34e-260	4	TRIB1
5.13e-262	1.44325	0.491	0.019	9.89e-258	4	JSRP1
1.12e-255	1.62022	0.879	0.126	2.16e-251	4	SDF2L1
3.89e-250	1.47667	0.737	0.076	7.49e-246	4	ANKRD28
2.22e-249	1.48619	0.73	0.074	4.27e-245	4	TNFRSF17
1.46e-247	1.315	0.689	0.065	2.81e-243	4	NUCB2
2.91e-246	2.08256	0.837	0.125	5.6e-242	4	ITM2C
2.39e-227	1.10935	0.744	0.087	4.61e-223	4	TXNDC11
2.18e-224	1.91534	0.941	0.218	4.2e-220	4	FKBP2
1.73e-223	1.26042	0.744	0.086	3.34e-219	4	CD38
1.24e-221	1.23939	0.644	0.063	2.39e-217	4	PRDM1
7.22e-220	1.5786	0.907	0.184	1.39e-215	4	VIMP
1.51e-214	1.31524	0.73	0.093	2.91e-210	4	RRBP1
2.53e-198	1.4308	0.81	0.14	4.88e-194	4	PDIA4
6.35e-198	1.49208	0.824	0.152	1.22e-193	4	MANF
7.29e-197	1.16088	0.765	0.114	1.4e-192	4	CRELD2
1.28e-181	1.07092	0.685	0.095	2.46e-177	4	CD59
8.96e-179	1.57358	0.872	0.226	1.73e-174	4	SPCS3
4.47e-178	1.33767	0.806	0.156	8.6e-174	4	LMAN1
1.17e-177	1.97754	0.896	0.268	2.25e-173	4	SEC11C
2.18e-177	1.19375	0.779	0.143	4.21e-173	4	HM13
1.62e-175	2.13282	0.972	0.405	3.12e-171	4	HSP90B1
5.64e-173	4.11341	0.965	0.397	1.09e-168	4	IGJ
9.17e-173	3.01844	0.979	0.591	1.77e-168	4	SSR4
2.47e-170	1.57326	0.872	0.242	4.76e-166	4	SSR3
9.88e-168	1.03963	0.543	0.059	1.9e-163	4	RP11-16E12.2
1.34e-164	1.18089	0.765	0.147	2.59e-160	4	ERLEC1
8.13e-164	1.10132	0.329	0.014	1.57e-159	4	RP11-731F5.2
5.49e-160	1.49245	0.858	0.241	1.06e-155	4	C19orf10
5.1e-159	1.04672	0.664	0.105	9.83e-155	4	TXNDC15
2.68e-136	1.30918	0.606	0.099	5.16e-132	4	LINC00152
6.55e-134	1.23313	0.896	0.304	1.26e-129	4	TMED9
3.16e-133	1.47367	0.938	0.528	6.08e-129	4	SPCS2
5.04e-131	1.12139	0.772	0.195	9.72e-127	4	KDELR2
3.9e-121	1.19503	0.834	0.266	7.51e-117	4	RPN2
4.1e-120	1.37598	0.92	0.458	7.9e-116	4	SEC61B
9.08e-120	1.60739	0.893	0.382	1.75e-115	4	HSPA5
6.96e-117	1.06672	0.827	0.263	1.34e-112	4	P4HB
1.1e-116	3.35866	0.958	0.415	2.12e-112	4	IGLL5
5.56e-116	1.28949	0.896	0.409	1.07e-111	4	SEC61G
1.49e-115	1.47961	0.844	0.272	2.88e-111	4	PIM2
6.05e-115	1.52509	0.917	0.479	1.17e-110	4	PPIB
1.88e-114	1.11788	0.775	0.212	3.61e-110	4	DNAJB9
7.09e-113	1.21746	0.869	0.338	1.36e-108	4	PDIA6
7.06e-112	1.05403	0.803	0.253	1.36e-107	4	TMED10
6.47e-107	1.08598	0.81	0.282	1.25e-102	4	TRAM1
1.38e-106	1.43433	0.623	0.138	2.66e-102	4	CITED2
3.54e-104	1.16472	0.907	0.518	6.81e-100	4	TMEM258
5.2e-104	1.6443	0.965	0.618	1e-99	4	HERPUD1
6.36e-104	1.17659	0.886	0.417	1.23e-99	4	RABAC1
7.33e-103	1.35175	0.879	0.52	1.41e-98	4	SPCS1
1.96e-100	1.28865	0.893	0.465	3.77e-96	4	TMEM59
3.49e-100	1.27617	0.588	0.127	6.73e-96	4	IFI6
1.09e-97	1.04126	0.851	0.318	2.09e-93	4	CD63
2.5e-95	1.20263	0.893	0.427	4.81e-91	4	SELK
6.32e-91	1.40369	0.685	0.2	1.22e-86	4	HIST1H1C
9.97e-88	1.00165	0.789	0.287	1.92e-83	4	TMED2
1.69e-86	1.14499	0.792	0.31	3.26e-82	4	CD27
6.69e-83	1.23422	0.917	0.591	1.29e-78	4	SUB1
2.66e-77	1.49973	0.453	0.093	5.12e-73	4	HSPA1B
6.2e-77	1.12808	0.945	0.572	1.19e-72	4	NEAT1
7.4e-70	1.11166	0.689	0.231	1.43e-65	4	H1FX
2.68e-62	1.4583	0.882	0.552	5.16e-58	4	BTG2
3.13e-49	1.41516	0.433	0.125	6.04e-45	4	HSPA1A
2.13e-36	1.0264	0.92	0.802	4.11e-32	4	JUN
2.99e-124	1.18771	0.8	0.062	5.75e-120	7	AQP3
3.59e-105	1.35725	0.957	0.107	6.91e-101	7	TNFRSF17
4.13e-81	1.07811	0.914	0.12	7.96e-77	7	CD38
1.27e-80	1.43348	1	0.167	2.45e-76	7	SDF2L1
4.79e-75	1.35312	0.971	0.159	9.23e-71	7	FKBP11
4.13e-72	1.5389	0.943	0.164	7.95e-68	7	ITM2C
4.18e-72	1.2706	0.971	0.175	8.05e-68	7	PDIA4
2.72e-71	1.40745	0.986	0.19	5.25e-67	7	LMAN1
9.3e-71	1.01404	1	0.174	1.79e-66	7	DNAJB11
3.22e-69	1.42613	0.971	0.187	6.2e-65	7	MANF
2.77e-66	1.76059	0.986	0.208	5.33e-62	7	MZB1
3.34e-58	1.0916	1	0.224	6.43e-54	7	KDELR2
3.72e-57	1.55892	0.986	0.273	7.17e-53	7	C19orf10
4.54e-57	1.87359	1	0.301	8.76e-53	7	SEC11C
1.71e-56	1.17966	0.957	0.226	3.29e-52	7	SRM
1.82e-54	1.44323	0.986	0.275	3.5e-50	7	SSR3
8.7e-54	1.27801	0.986	0.26	1.68e-49	7	SPCS3
1.19e-52	1.18399	1	0.281	2.3e-48	7	OSTC
1.99e-50	1.04058	1	0.248	3.83e-46	7	XBP1
6.27e-50	1.18428	1	0.292	1.21e-45	7	P4HB
9.21e-48	1.07487	0.971	0.277	1.77e-43	7	TXN
2.04e-47	2.25895	1	0.437	3.92e-43	7	HSP90B1
1.7e-46	1.34719	1	0.366	3.28e-42	7	PDIA6
6.63e-44	2.13901	1	0.502	1.28e-39	7	PPIB
2.64e-42	1.48961	1	0.482	5.09e-38	7	SEC61B
1.83e-40	1.03203	0.957	0.291	3.52e-36	7	ANXA2
2.24e-40	1.23576	1	0.435	4.32e-36	7	SEC61G
4.25e-40	1.41046	0.986	0.429	8.19e-36	7	IGJ
6.21e-39	1.50386	0.986	0.409	1.2e-34	7	HSPA5
7.03e-39	1.09578	0.986	0.352	1.35e-34	7	UBE2J1
9.49e-39	1.78896	1	0.608	1.83e-34	7	SUB1
1.29e-36	1.54778	0.986	0.474	2.49e-32	7	CALR
3.11e-34	1.09067	1	0.538	5.99e-30	7	SPCS1
2.75e-33	1.06959	0.986	0.444	5.31e-29	7	ATP5G3
2.03e-31	1.00044	1	0.538	3.91e-27	7	TMEM258
5.68e-30	1.09203	0.971	0.36	1.09e-25	7	LGALS1
5.4e-27	1.02654	1	0.738	1.04e-22	7	CHCHD2
3.79e-25	1.24586	1	0.808	7.3e-21	7	GAPDH
8.15e-24	1.31047	0.986	0.646	1.57e-19	7	VIM
1.81e-21	2.39194	0.943	0.446	3.49e-17	7	IGLL5
2.66e-21	1.05027	0.986	0.414	5.12e-17	7	H2AFZ
8.12e-09	1.30662	0.886	0.454	0.000156365	7	HIST1H4C
